# Supplementary material for: Cytogenetic studies on populations of Camponotus rufipes (Fabricius, 1775) and Camponotus renggeri Emery, 1894 (Formicidae: Formicinae)
Source: PLoS One. 2017 May 16;12(5):e0177702. doi: 10.1371/journal.pone.0177702 (PMC5433764; doi:10.1371/journal.pone.0177702)
Supplement: S1 Table — MG—state of Minas Gerais, RJ—state of Rio de Janeiro, PR—state of Paraná, MT—state of Mato Grosso, AP—state of Amapá. (XLSX) [file pone.0177702.s001.xlsx]

## Sheet: Plan1
Table S1. Collected sites, studied species and number of the colonies cytogenetically surveyed. MG - state of Minas Gerais, RJ - state of Rio de Janeiro, PR - state of Paraná, MT - state of Mato Grosso, AP - state of Amapá.
	Sampling localities	Number of colonies studied
		C. rufipes	C. renggeri	C. atriceps	C. cingulatus
1	Viçosa - MG	26			1
2	Urucânia - MG	2
3	Ponte Nova - MG	11
4	Ubá - MG	14
5	Lavras - MG	4		2
6	Petrópolis - RJ	5
7	Rio de Janeiro - RJ	5			1
8	Curitiba - PR	9
9	Nova Mutum - MT		17
10	Macapá - AP		11
	TOTAL	76	28	2	2
